# Supplementary material for: Cold stress and freezing tolerance negatively affect the fitness of Arabidopsis thaliana accessions under field and controlled conditions
Source: Planta. 2022 Jan 15;255(2):39. doi: 10.1007/s00425-021-03809-8 (PMC8761124; doi:10.1007/s00425-021-03809-8)
Supplement: Supplementary file 3 — Supplementary file3 (XLSX 49 KB) [file 425_2021_3809_MOESM3_ESM.xlsx]

## Sheet: General
Cold stress and freezing tolerance negatively affect fitness of Arabidopsis thaliana accessions under field and controlled conditions
Maximilian Boinot1, Esra Karakas1, Karin Koehl1, Majken Pagter1,2, Ellen Zuther1
1Max Planck Institute of Molecular Plant Physiology, Am Muehlenberg 1, 14476 Potsdam, Germany
2Department of Chemistry and Bioscience, Aalborg University, 9220 Aalborg East, Denmark
*Correspondence: zuther@mpimp-golm.mpg.de
Planta

## Sheet: Climate
Suppl. Table S4-1 Daily average minimum temperature 5 cm above ground (°C) during field trials in different years
	Daily average minimum temperature 5 cm above ground (°C)	Daily average minimum temperature 5 cm above ground (°C)	Daily average minimum temperature 5 cm above ground (°C)	Daily average minimum temperature 5 cm above ground (°C)	Daily average minimum temperature 5 cm above ground (°C)
Date	2013/14	2014/15	2015/16	2017/18	2018/19
1 Oct	1.1	8.4	1.1	10.5	0.8
2 Oct	-2.1	8.2	0	7.5	2
3 Oct	-0.5	9	2.9	10	7.1
4 Oct	-0.6	5.7	7.4	7.5	5.3
5 Oct	4.4	5	3.4	9	7.2
6 Oct	9.1	7.2	6.1	7.5	6.4
7 Oct	11.1	5.9	11.5	5.6	8.3
8 Oct	11	8.4	7.4	8.9	0.4
9 Oct	4.9	11.9	7.2	-0.1	3
10 Oct	8.4	8.6	1.8	7.5	7.2
11 Oct	7.9	12.1	-2.4	11.1	7
12 Oct	9.5	9	-5.2	9	7.8
13 Oct	2.8	9.5	2.7	5.4	8.5
14 Oct	1.3	12	2.5	7.9	6.9
15 Oct	6.5	10.6	6.2	7.6	7.1
16 Oct	4	7	6.7	6.4	5
17 Oct	3.3	8.8	7	8.5	4.5
18 Oct	8.7	7	3.5	6.7	4
19 Oct	-1.2	8	5.1	5.4	7.6
20 Oct	8.2	9.1	7.8	7	-1
21 Oct	8.7	9.1	7.9	6.6	0.4
22 Oct	7.4	7.8	3.8	9.6	1.4
23 Oct	10.2	9.1	6.4	3.5	0.4
24 Oct	8.9	7.9	1.5	6.1	8.4
25 Oct	3	5	2.6	11.9	5.5
26 Oct	11	4.3	0	6.7	3.1
27 Oct	11.1	4.9	0.3	7.4	5.5
28 Oct	7.6	0	1	6.5	0
29 Oct	6	-2	-0.1	5.2	4.2
30 Oct	2.4	6.1	4.5	5.2	4.1
31 Oct	-1	7.4	2.4	-1.5	4.4
1 Nov	1.5	7.7	2.1	5.7	1.9
2 Nov	6	4.7	0.3	7.5	2
3 Nov	6.6	9	-2.8	5.2	3.9
4 Nov	2.9	5.5	-1.4	1	-0.2
5 Nov	2.9	6	4.5	5.1	10.2
6 Nov	1.6	7.8	6	2.3	5.4
7 Nov	4.6	-0.3	8.5	2.1	4.8
8 Nov	7.5	2	10.1	2.1	2
9 Nov	6.5	-0.6	6.4	5	5
10 Nov	0.9	4	11.5	3.2	3.3
11 Nov	-0.5	1.4	12.6	2.4	4.5
12 Nov	-2.1	5.5	9.3	-1.8	7
13 Nov	4.5	9	5	1	7.9
14 Nov	-1.7	9	3	-4.5	1.1
15 Nov	-0.2	8.1	5.5	5.5	1.8
16 Nov	-2.5	5	8.5	7.3	-1.2
17 Nov	-2.3	2.1	7	4.2	-2.4
18 Nov	3.5	6.6	10	-3	-6.6
19 Nov	3.6	3.3	6.1	-0.5	-0.4
20 Nov	4.3	3.5	5.2	-1	1.6
21 Nov	-0.3	2	1	2	0.5
22 Nov	2.5	4.5	-0.5	5.5	0.5
23 Nov	4.5	0	-2.1	1.5	0.3
24 Nov	-2	1.5	-4.5	4.3	-2
25 Nov	-5.6	-1.7	-0.5	1.2	2.1
26 Nov	-7.9	0.5	0.3	-2.9	-1.2
27 Nov	-7.5	-3.3	-2.6	-2.1	-5.6
28 Nov	2.3	0	-4.2	3	-1.7
29 Nov	1.6	-1	-2.2	-3	-4.8
30 Nov	1.6	-2.2	3	-3	-1.5
1 Dec	-0.5	-3	2.4	-4.8	0.5
2 Dec	-4	-3.6	3.2	1	1.1
3 Dec	-1.6	-3.1	6.1	-6	6
4 Dec	-6	-1.1	1.4	0.6	4.5
5 Dec	-1.1	0.6	1.3	-2.1	-3.3
6 Dec	-1.7	0.2	2	5	-1.7
7 Dec	-3.3	-2.9	6.8	4.6	6.8
8 Dec	-1.5	-0.6	5.4	1.2	2.5
9 Dec	5.4	-5.4	1.1	-4.5	2.3
10 Dec	7.4	-3.8	-2.6	-2.6	2.5
11 Dec	5.7	-2.1	-0.4	-4.8	1.7
12 Dec	2.7	-0.4	1.3	2.1	-0.5
13 Dec	-3.4	1.3	2.6	-3.6	-0.1
14 Dec	-1.1	0.3	-4.2	-0.5	-4.1
15 Dec	-1.4	-2	1.9	-2	-1.1
16 Dec	-1.4	-0.2	3.4	-1	-1
17 Dec	-1.5	-4.2	4.2	-0.4	-3.2
18 Dec	-1.5	3	6.4	-4	1.2
19 Dec	-0.6	10.4	2.5	-6	-3
20 Dec	-1.6	1.7	4	-1.1	1.9
21 Dec	-3	1.1	7.5	1.9	1.1
22 Dec	2.6	4.5	5.5	2.5	5
23 Dec	1.1	8.5	8.1	1.3	1.6
24 Dec	3.7	6.8	0	7.1	1.3
25 Dec	5.7	-0.3	5	7	0.5
26 Dec	1.6	-0.4	6	-2.1	4.3
27 Dec	1.5	-10	5.2	-2.9	2.6
28 Dec	3	-14	7.4	-2.2	4.5
29 Dec	4.1	-5.5	-0.9	-2.6	4.8
30 Dec	-4.5	-7.3	-1.5	-5.9	4
31 Dec	-4	-0.2	-5.4	1	6
1 Jan	-4.4	0.5	-1.6	6.6	6
2 Jan	-3	-1	0.5	0	-0.3
3 Jan	-1	0.7	-9.4	-0.9	-5.6
4 Jan	0.4	1	-12	3.9	-5.5
5 Jan	-1	-1.5	-8.1	1.5	2.8
6 Jan	-2.7	1.7	-9.1	-0.9	-2
7 Jan	3.5	-3.6	-7.5	-0.2	-0.4
8 Jan	3.4	-2.5	-3.5	-8.1	2.9
9 Jan	-0.5	0.5	-7	-6.5	0.5
10 Jan	3.5	4.7	-6	-1	0.3
11 Jan	0	0.5	-1.1	-2.1	-1.2
12 Jan	2.1	0.5	0.7	1	3
13 Jan	-3.9	4.5	-0.8	-0.3	4.5
14 Jan	1	1.4	-1.5	-6	0.1
15 Jan	2.5	-1.9	-3.1	-4.5	-2.1
16 Jan	1.3	1.5	-1.6	-0.4	4.1
17 Jan	2.8	1.9	-8.5	-4.2	0.2
18 Jan	-1.1	-6	-14	-1.7	-2.7
19 Jan	1.5	-6.3	-14.5	-0.5	-4.8
20 Jan	-2.6	-0.7	-5.2	-3.2	-7.4
21 Jan	-3.2	-0.5	-11.5	-3.5	-4
22 Jan	-5.1	-6	-16.6	-2.3	-8.4
23 Jan	-5.8	-0.8	-12	-1.4	-8.9
24 Jan	-6.5	-2	0.2	3.2	-5.9
25 Jan	-15.7	-2	2.3	5.9	-7
26 Jan	-16.5	0	0.5	5.5	-4.8
27 Jan	-10.4	0.2	4	2.2	0.7
28 Jan	-6.1	-3.6	5.9	2.2	-0.8
29 Jan	-8.3	-1.3	-3.6	6.1	-4
30 Jan	-6.7	-2.3	6.4	1.5	-4.8
31 Jan	-7.4	-1.3	-0.5	-2.1	-3.3
1 Febr	-8	-3.4	1.4	-0.1	-6.7
2 Febr	-1.3	-6.5	6	-4.6	-0.8
3 Febr	0	-5	1.8	-0.9	0
4 Febr	-4	-4.5	-0.2	-8	-5.5
5 Febr	-4.8	-11.1	-1.6	-5.7	-2
6 Febr	-2.1	-13.8	2.4	-10	-2.5
7 Febr	1	-12.6	1.5	-5.3	-2.8
8 Febr	-1.1	-3.6	2	-11.6	-1.1
9 Febr	0.6	-5.7	2.5	-10.4	1.5
10 Febr	-3.7	2.3	2.2	-2.2	-0.1
11 Febr	0.2	2.8	1	-2.1	-0.1
12 Febr	-2.9	0.9	-3.5	-5.2	-1
13 Febr	-1.9	-5.5	-4.3	-7.4	-1.5
14 Febr	2.4	-5.1	0.5	-7.5	3.6
15 Febr	0.4	-6.1	2.9	-6.1	-3.3
16 Febr	3.4	-1.8	-1.1	-4	-1.2
17 Febr	-4.1	-5.5	-7.4	-5.6	-2.6
18 Febr	-3.3	0.9	-4.9	-0.6	-2.4
19 Febr	-0.5	-4	-0.8	-4.3	-1.9
20 Febr	-0.5	-6.5	-3.4	-5.9	2.2
21 Febr	0.6	1.8	3.4	-10	1.8
22 Febr	-2.4	-4.5	8.6	-9	3.4
23 Febr	-2.6	-4.3	2.5	-11.2	-6
24 Febr	-3	-3.1	-1.5	-11.8	-4.8
25 Febr	-2.3	-4.6	-4.5	-15.3	1.5
26 Febr	-0.1	-4.9	-1.7	-12.7	-2.6
27 Febr	0.5	-4.1	-5.3	-17.6	-2
28 Febr	-1.7	-1.5	-2.4	-15.6	0
29 Febr			-4.5
1 Mrch	-3	-2.8	-1.4	-15.9	3.5
2 Mrch	-3	-0.5	-2.7	-17	-2.3
3 Mrch	-1.8	-1.3	-2.8	-16.5	0
4 Mrch	-0.5	-1.7	-5	-14	0.4
5 Mrch	0.7	-0.6	0	-5.3	2.1
6 Mrch	1	-3.2	3.2	-8.2	-2.4
7 Mrch	-3.2	-0.6	-2.6	-0.5	6
8 Mrch	-1.6	0.5	-5.2	-2.4	3.2
9 Mrch	-1.5	1.8	-4.9	-1.5	0.2
10 Mrch	-1.8	-1.6	-3.8	-3.1	0.8
11 Mrch	-1	-2	-1.4	1	0.1
12 Mrch	-3.6	-3.1	1.4	2.1	-0.5
13 Mrch	-2.7	-6.1	-4.3	3	0.4
14 Mrch	-3.9	0.3	-4.6	1.6	2.5
15 Mrch	0.3	3.1	2.9	0.7	3.8
16 Mrch	5	1.7	-2	-0.4	2.6
17 Mrch	8	1	-5.1	-6.5	5.9
18 Mrch	4	0.5	-2.9	-8.4	-0.7
19 Mrch	5.9	-3.3	3.4	-11.3	0
20 Mrch	3	-5.3	-1	-10	-3.9
21 Mrch	4.9	-3.9	0	-11.5	7.9
22 Mrch	0.9	-5	3.2	-1.5	1.9
23 Mrch	2.5	-4.6	3.1	0.8	1.5
24 Mrch	-0.3	-1	-1.5	-4.2	-1
25 Mrch	0	-2.4	0.9	-4.4	-2
26 Mrch	-1.6	4.7	5.7	2.1	-2.2
27 Mrch	-1.6	2.9	-0.5	-5.7	1.3
28 Mrch	-0.9	4.9	1	-1.6	7.4
29 Mrch	-0.5	5.3	3.1	0.5	8
30 Mrch	1.8	4.2	0.2	-4.9	0.3
31 Mrch	2.3	0.2	0.6	-2	1.6
1 Apr	0.6	1.4	3.5	0.1	-5.7
2 Apr	2.4	-0.6	-2	-4	-2
3 Apr	4.2	-1	3.5	3.5	5.4
4 Apr	6.4	-5.5	7.7	5.9	3.1
5 Apr	5.5	-6	4.9	3.5	2.4
6 Apr	6.6	-2.5	5	-3	2.9
7 Apr	8.5	-5.1	5.5	-1.7	2.2
8 Apr	10.4	6.5	-0.6	4.3	0.4
9 Apr	3.9	0.8	-1.5	1.5	2.4
10 Apr	5.3	0.6	4.5	5.3	-3.5
11 Apr	4	5.1	0.4	7	0.1
12 Apr	4.6	3.4	7.6	6.5	2
13 Apr	4.5	4.9	3.9	10.5	0.7
14 Apr	5.2	-2.5	8	9.4	-0.9
15 Apr	1.7	5.7	1.7	5	-2.8
16 Apr	-2.5	6.9	4.4	8.6	-2.9
17 Apr	-2	-0.3	4.5	3.6	-0.2
18 Apr	4.9	-3.3	-2.1	4.9	1.5
19 Apr	-0.5	-2.4	7	6.5	3
20 Apr	6.4	-0.6	4	8.7	0.1
21 Apr	9	0	-1.9	8.2	2.7
22 Apr	8	3.5	0.8	4	1.5
23 Apr	6.4	-1.1	2.6	10	6.5
24 Apr	9.3	1.1	-1.4	4.4	10.2
25 Apr	5.9	4.1	-0.3	8	8.5
26 Apr	6	6	1	2.2	10
27 Apr	7.5	6.4	-0.3	0.3	8.5
28 Apr	8.1	6	-0.6	2.6	5.5
29 Apr	4	-2.1	-2.1	6.4	6.8
30 Apr	9.5	2.4	2.6	10.5	-1.4
1 May	8.5	5	1.2	5.2	6.2
2 May	4.4	-0.4	1	-1	4
3 May	-0.8	1.4	3.2	6.4	3.4
4 May	-0.3	10	6	-0.5	3.3
5 May	0.2	10.9	1	-1.5	-3.6
6 May	3.5	5.4	4.6	2.2	-2.5
7 May	7.3	4.8	5.5	3.5	3.2
8 May	5.8	4.3	5.2	4.7	0.1
9 May	9.6	10.5	6.5	7.8	9.4
10 May	6.7	7.9	6	12	9.3
11 May	8.5	1.7	9	12	3.5
12 May	7.6	9.4	10	5.2	5.6
13 May	7	4.2	9.4	9.6	-1
14 May	3.5	4.7	5	8.6	-2.1
15 May	3.6	0.6	4.5	6.6	-3.5
16 May	2.3	1.1	4	8.5	6.5
17 May	6.7	4.4	2	8.4	3.9
18 May	9.6	3.5	4.7	7.5	7.8
19 May	9.1	8.2	11	11.4	8.4
20 May	9.5	5.6	8.5	3.5	11
21 May	12	2.1	12.9	4	9
22 May	11.5	1.3	11	5.6	12
23 May	14.4	10.6	12.4	6.5	5.5
24 May	10.7	1.1	11.7	9.6	6
25 May	10.4	7	11.8	9.4	7.6
26 May	10	4.6	11.9	9.1	4.1
27 May	12.3	4.4	7	10	15.3
28 May	10	1.6	7.5	13.3	7.8
29 May	6.6	8.1	12.5	14	5.4
30 May	2.3	7.1	15.1	15.1	2.9
31 May	4.5	1.1	11.9	13.4	9

## Sheet: Phenology
Suppl. Table S4-2 Days between sowing and bolting of seeds from 11 Arabidopsis thaliana accessions in field experiments. This parameter was only investigated in two field experiments.
	Days between sowing and bolting in respective years	Days between sowing and bolting in respective years
Accession	2017/18	2018/19
N14	181	155
N14	182	155
N14	181	155
N14	181	155
N14	182	154
N13	174	152
N13	174	149
N13	174	149
N13	173	152
N13	174	152
Ms-0	170	146
Ms-0	171	149
Ms-0	179	155
Ms-0	170	142
Ms-0	172	149
Kas-1	173	146
Kas-1	170	149
Kas-1	173	142
Kas-1	171	145
Kas-1	173	142
WS	180	149
WS	180	149
WS	174	149
WS	180	149
WS	180	149
Col-0	182	160
Col-0	182	155
Col-0	182	159
Col-0	182	155
Col-0	182	155
Van-0	184	159
Van-0	182	160
Van-0	182	159
Van-0	182
Van-0	182	154
Cvi-0	167	142
Cvi-0	168	133
Cvi-0	168	133
Cvi-0	168	133
Cvi-0	164	142
Sah-0	172	142
Sah-0	170	146
Sah-0	172	142
Sah-0	172	149
Sah-0	174	149
Can-0	168	141
Can-0	168	141
Can-0	168	141
Can-0	168	141
Can-0	167	142
C24	155	131
C24	154	131
C24	156	131
C24	155	131
C24	154	131

## Sheet: Winter survivors
Suppl. Table S4-3 Number of plants from 11 Arabidopsis thaliana accessions that survived the winter in field experiments. 100 seeds were sown per replicate.
	Number of survivors	Number of survivors	Number of survivors	Number of survivors	Number of survivors
Accession	2013/14	2014/15	2015/16	2017/18	2018/19
C24	36	37	12	62	72
C24	34	51	16	46	8
C24	27	55	17	33	71
C24	30	49	4	51	71
C24	36	60	18	51	53
Can-0	59	30	16	24	67
Can-0	59	31	11	55	57
Can-0	52	41	30	52	68
Can-0	64	72	12	57	81
Can-0	50	63	3	36	67
Col-0	30	58	48	54	15
Col-0	62	39	6	82	53
Col-0	72	65	34	42	59
Col-0	52	39	13	57	31
Col-0	60	41	15	63	88
Cvi-0	37	38	13	30	17
Cvi-0	38	46	8	33	81
Cvi-0	37	41	12	44	49
Cvi-0	41	48	4	38	14
Cvi-0	34	31	7	43	14
Kas-1	48	79	57	67	22
Kas-1	68	75	11	54	67
Kas-1	64	63	25	51	81
Kas-1	69	56	10	74	43
Kas-1	52	52	5	61	72
Ms-0	47	63	66	41	53
Ms-0	62	68	17	44	72
Ms-0	83	76	78	46	21
Ms-0	49	67	15	64	86
Ms-0	56	85	31	79	29
N13	67	60	48	69	68
N13	52	81	11	45	90
N13	77	93	48	27	52
N13	55	72	9	69	82
N13	54	81	13	32	73
N14	40	70	10	67	59
N14	72	83	12	36	56
N14	68	70	65	52	69
N14	50	84	50	49	64
N14	68	65	15	45	54
Sah-0	39	59	11	55	72
Sah-0	44	31	13	59	71
Sah-0	20	38	7	54	70
Sah-0	34	41	18	46	63
Sah-0	28	26	12	49	29
Van-0	42	25	24	22	43
Van-0	48	59	9	32	54
Van-0	43	45	28	25	64
Van-0	44	41	24	32	n.a.
Van-0	35	62	11	42	60
WS	47	68	21	47	23
WS	46	59	35	37	45
WS	50	63	24	40	67
WS	49	43	24	39	55
WS	45	57	15	53	34

## Sheet: BBCH
Suppl. Table S4-4 BBCH index for 11 Arabidopsis thaliana accessions and corresponding rank in field experiments.
	2013/14		2014/15		2015/16		2017/18		2018/19
Accession	BBCH	Rank	BBCH	Rank	BBCH	Rank	BBCH	Rank	BBCH	Rank
C24	73	271	57	126	65	239.5	63	191.5	72	265.5
C24	73	271	57	126	65	239.5	52	99.5	72	265.5
C24	73	271	57	126	65	239.5	51	78.5	73	271
C24	73	271	57	126	61	148.5	63	191.5	72	265.5
C24	73	271	59	139.5	73	271	59	139.5	72	265.5
Can-0	67	254.5	51	78.5	63	191.5	51	78.5	63	191.5
Can-0	67	254.5	52	99.5	63	191.5	51	78.5	63	191.5
Can-0	67	254.5	51	78.5	63	191.5	51	78.5	63	191.5
Can-0	65	239.5	53	109.5	63	191.5	51	78.5	63	191.5
Can-0	65	239.5	51	78.5	63	191.5	51	78.5	63	191.5
Col-0	63	191.5	50	49	63	191.5	19	19	51	78.5
Col-0	65	239.5	50	49	61	148.5	19	19	53	109.5
Col-0	63	191.5	19	19	63	191.5	19	19	53	109.5
Col-0	63	191.5	50	49	63	191.5	19	19	53	109.5
Col-0	63	191.5	19	19	63	191.5	19	19	53	109.5
Cvi-0	71	262	52	99.5	65	239.5	52	99.5	63	191.5
Cvi-0	67	254.5	52	99.5	63	191.5	51	78.5	65	239.5
Cvi-0	67	254.5	51	78.5	65	239.5	51	78.5	67	254.5
Cvi-0	71	262	53	109.5	63	191.5	51	78.5	67	254.5
Cvi-0	65	239.5	52	99.5	63	191.5	55	117	63	191.5
Kas-1	63	191.5	51	78.5	63	191.5	19	19	57	126
Kas-1	67	254.5	51	78.5	61	148.5	50	49	57	126
Kas-1	67	254.5	51	78.5	65	239.5	19	19	59	139.5
Kas-1	63	191.5	50	49	63	191.5	50	49	59	139.5
Kas-1	65	239.5	51	78.5	59	139.5	19	19	59	139.5
Ms-0	63	191.5	51	78.5	63	191.5	50	49	57	126
Ms-0	71	262	51	78.5	65	239.5	50	49	57	126
Ms-0	67	254.5	51	78.5	63	191.5	50	49	53	109.5
Ms-0	63	191.5	51	78.5	61	148.5	50	49	59	139.5
Ms-0	63	191.5	51	78.5	63	191.5	19	19	57	126
N13	63	191.5	50	49	63	191.5	19	19	57	126
N13	63	191.5	51	78.5	63	191.5	19	19	57	126
N13	63	191.5	19	19	63	191.5	50	49	57	126
N13	63	191.5	50	49	63	191.5	19	19	57	126
N13	63	191.5	50	49	63	191.5	19	19	59	139.5
N14	63	191.5	19	19	59	139.5	19	19	53	109.5
N14	63	191.5	19	19	61	148.5	19	19	53	109.5
N14	63	191.5	50	49	63	191.5	19	19	53	109.5
N14	63	191.5	19	19	63	191.5	19	19	53	109.5
N14	63	191.5	19	19	61	148.5	19	19	53	109.5
Sah-0	63	191.5	51	78.5	63	191.5	50	49	63	191.5
Sah-0	63	191.5	19	19	65	239.5	51	78.5	63	191.5
Sah-0	63	191.5	51	78.5	63	191.5	50	49	63	191.5
Sah-0	67	254.5	19	19	63	191.5	50	49	63	191.5
Sah-0	65	239.5	19	19	63	191.5	19	19	63	191.5
Van-0	63	191.5	50	49	63	191.5	19	19	51	78.5
Van-0	63	191.5	51	78.5	59	139.5	19	19	51	78.5
Van-0	63	191.5	51	78.5	63	191.5	19	19	51	78.5
Van-0	63	191.5	51	78.5	63	191.5	19	19
Van-0	63	191.5	51	78.5	63	191.5	19	19	53	109.5
WS	65	239.5	51	78.5	63	191.5	19	19	57	126
WS	63	191.5	53	109.5	65	239.5	19	19	57	126
WS	65	239.5	50	49	61	148.5	50	49	57	126
WS	63	191.5	50	49	63	191.5	50	49	61	148.5
WS	67	254.5	51	78.5	63	191.5	19	19	57	126

## Sheet: Seed yield per plant
Suppl. Table S4-5 Seed yield per plant in gram for 11 Arabidopsis thaliana accessions in field experiments.
	Seed yield per plant in g	Seed yield per plant in g	Seed yield per plant in g	Seed yield per plant in g	Seed yield per plant in g	Average seed yield per plant in g	Average seed yield per plant in g	Average seed yield per plant in g	Average seed yield per plant in g	Average seed yield per plant in g
Accession	2013/14	2014/15	2015/16	2017/18	2018/19	2013/14	2014/15	2015/16	2017/18	2018/19
C24	0.519139	0.0937297	0.129083	0.00969194	0.0700875	0.246561	0.112887	0.0877354	0.0163498	0.0954028
C24	0.167	0.170804	0.110812	0.0221435	0.177
C24	0.25437	0.131164	0.0770588	0.0127879	0.0647648
C24	0.225933	0.103673	0.045	0.0146549	0.0672296
C24	0.0663611	0.0650667	0.0767222	0.0224706	0.0979321
Can-0	0.322305	0.2735	0.0920625	0.0724417	0.0804866	0.174973	0.14158	0.0951661	0.0356817	0.0686138
Can-0	0.141102	0.0733871	0.0728182	0.0209473	0.0671053
Can-0	0.184308	0.158854	0.0770333	0.0278	0.0632029
Can-0	0.135672	0.0821111	0.0799167	0.022414	0.0578531
Can-0	0.09148	0.120048	0.154	0.0348056	0.0744209
Col-0	0.409433	0.0938621	0.046625	0.0490981	0.0395	0.240108	0.1139	0.0608479	0.0440756	0.0333963
Col-0	0.156226	0.107872	0.0606667	0.0377256	0.0304038
Col-0	0.183	0.0305231	0.0577941	0.082081	0.0330983
Col-0	0.296	0.185949	0.0691538	0.0296509	0.0284387
Col-0	0.155883	0.151293	0.07	0.0218222	0.0355409
Cvi-0	0.0818378	0.132026	0.0709231	0.04011	0.0873529	0.118404	0.100888	0.0646799	0.0426543	0.073312
Cvi-0	0.174342	0.0995	0.03725	0.0475576	0.0257951
Cvi-0	0.133784	0.0692195	0.0733333	0.0141205	0.057398
Cvi-0	0.0781463	0.134146	0.08775	0.0536395	0.1096
Cvi-0	0.123912	0.0695484	0.0541429	0.0578442	0.0864143
Kas-1	0.329688	0.0866835	0.0410526	0.043609	0.0861545	0.199577	0.101989	0.0758658	0.0432253	0.062779
Kas-1	0.148676	0.11344	0.0646364	0.070037	0.0515642
Kas-1	0.196375	0.12746	0.11824	0.0428078	0.0492654
Kas-1	0.161667	0.115571	0.0728	0.0263892	0.0710442
Kas-1	0.161481	0.0667885	0.0826	0.0332836	0.0558667
Ms-0	0.286553	0.110048	0.0420606	0.0523146	0.0808547	0.209199	0.0766371	0.0487897	0.0434081	0.0711016
Ms-0	0.14779	0.0378382	0.0509412	0.0546091	0.0472778
Ms-0	0.180193	0.0707237	0.0369487	0.0383739	0.0745524
Ms-0	0.188816	0.0877761	0.0499333	0.0393516	0.0563953
Ms-0	0.242643	0.0768	0.0640645	0.0323911	0.0964276
N13	0.170209	0.04015	0.04525	0.0220551	0.0361971	0.120391	0.0382457	0.0633536	0.0375646	0.0426412
N13	0.137096	0.0488272	0.121909	0.0451467	0.0404111
N13	0.0807792	0.0370323	0.0325833	0.0519037	0.0539212
N13	0.103109	0.0488611	0.0533333	0.0172333	0.0486341
N13	0.110759	0.016358	0.0636923	0.0514844	0.0340425
N14	0.27615	0.0543143	0.2067	0.0591478	0.044439	0.158882	0.0865943	0.0774982	0.0567191	0.0401452
N14	0.1365	0.124084	0.069	0.0704611	0.0337768
N14	0.112662	0.0851143	0.0246308	0.0388	0.0546841
N14	0.1467	0.0532738	0.03256	0.0621265	0.0485281
N14	0.122397	0.116185	0.0546	0.05306	0.0192981
Sah-0	0.213282	0.0832373	0.0579091	0.02078	0.0381639	0.167895	0.0975989	0.0710009	0.0378109	0.0734956
Sah-0	0.113295	0.0919355	0.122	0.0333881	0.0794648
Sah-0	0.2347	0.0934211	0.0404286	0.0330093	0.0991329
Sah-0	0.0982353	0.103439	0.0771667	0.0417239	0.0646889
Sah-0	0.179964	0.115962	0.0575	0.0601531	0.0860276
Van-0	0.450071	0.16652	0.112792	0.0983227	0.0573512	0.303336	0.109275	0.0750267	0.0911672	0.0569695
Van-0	0.287938	0.0842712	0.0643333	0.120991	0.0645611
Van-0	0.213977	0.0952889	0.0603571	0.099992	0.0593203
Van-0	0.286636	0.139634	0.0978333	0.0939594	0.03155
Van-0	0.278057	0.0606613	0.0398182	0.0425714	0.072065
WS	0.38717	0.114824	0.065619	0.0201915	0.0352957	0.276548	0.109053	0.0513486	0.0371278	0.0306429
WS	0.203913	0.082661	0.0446571	0.0434973	0.0252844
WS	0.32242	0.115746	0.0388333	0.05657	0.0352269
WS	0.248571	0.16014	0.0488333	0.0434462	0.0209018
WS	0.220667	0.0718947	0.0588	0.021934	0.0365059

## Sheet: 1000 seed mass
Suppl. Table S4-6 1000 seed mass in gram for 11 Arabidopsis thaliana accessions in field experiments.
	1000 seed mass in g	1000 seed mass in g	1000 seed mass in g	1000 seed mass in g	1000 seed mass in g	Average - 1000 seed mass in g	Average - 1000 seed mass in g	Average - 1000 seed mass in g	Average - 1000 seed mass in g	Average - 1000 seed mass in g
Accession	2013/14	2014/15	2015/16	2017/18	2018/19	2013/14	2014/15	2015/16	2017/18	2018/19
C24	0.0317729	0.0271912	0.0240557	0.0241333	0.0309831	0.0294029	0.0254583	0.0215693	0.0207081	0.0271849
C24	0.0288711	0.0255	0.0212363	0.0154197	0.0258741
C24	0.0295704	0.0241517	0.0226547	0.0214436	0.0265734
C24	0.0278	0.0249252	0.0173	0.0252496	0.0256743
C24	0.029	0.0255234	0.0226	0.0172942	0.0268195
Can-0	0.027318	0.0256231	0.0172827	0.0196269	0.0258225	0.0274535	0.0242159	0.0188131	0.0217223	0.0237213
Can-0	0.0277888	0.0246507	0.0191	0.0218965	0.0240519
Can-0	0.027988	0.0237525	0.0191	0.0220339	0.0238
Can-0	0.0273726	0.0238761	0.0197015	0.022481	0.0220779
Can-0	0.0268	0.0231768	0.0188811	0.0225732	0.0228543
Col-0	0.0282435	0.0239521	0.0205794	0.0204992	0.0229622	0.0246999	0.0226335	0.0194928	0.0222148	0.0224167
Col-0	0.0261477	0.0241276	0.0184815	0.0222405	0.0219901
Col-0	0.0228771	0.0235529	0.0193613	0.0233533	0.0223553
Col-0	0.0229312	0.021336	0.0198801	0.0202464	0.0238761
Col-0	0.0233	0.020199	0.0191617	0.0247344	0.0209
Cvi-0	0.032967	0.0299502	0.0281	0.0238938	0.0283	0.0332003	0.0291438	0.0258597	0.0240682	0.0292954
Cvi-0	0.0356	0.0297109	0.0234064	0.0237351	0.0316367
Cvi-0	0.0328343	0.0296407	0.0252243	0.0257159	0.0306082
Cvi-0	0.03	0.0297702	0.0255489	0.0273028	0.029013
Cvi-0	0.0346	0.0266467	0.0270189	0.0196934	0.0269192
Kas-1	0.0228771	0.0240557	0.018806	0.0188687	0.0248756	0.0220667	0.0216388	0.01841	0.0178193	0.0236821
Kas-1	0.0213786	0.0228856	0.0182903	0.0180971	0.0230616
Kas-1	0.0219	0.0207378	0.0188623	0.0158734	0.0256972
Kas-1	0.0218	0.0193	0.0179462	0.0165563	0.0220896
Kas-1	0.0223776	0.0212151	0.0181456	0.0197011	0.0226866
Ms-0	0.0243781	0.0257681	0.018981	0.0190805	0.0240356	0.0260756	0.0223076	0.0189296	0.0185629	0.0226343
Ms-0	0.0258964	0.02	0.0193613	0.020239	0.0219342
Ms-0	0.0209163	0.0205384	0.0194417	0.0165338	0.0217131
Ms-0	0.0350598	0.0232535	0.0188	0.0192005	0.0235764
Ms-0	0.0241276	0.021978	0.0180639	0.0177605	0.0219124
N13	0.0190809	0.0214712	0.0158841	0.0181911	0.0231076	0.0198884	0.0193918	0.0147479	0.0178673	0.0209526
N13	0.0193613	0.020597	0.0147264	0.0154105	0.0210317
N13	0.0195	0.019342	0.0150849	0.0165336	0.0222333
N13	0.0207	0.0201798	0.0139442	0.0196349	0.0186693
N13	0.0208	0.0153693	0.0141	0.0195667	0.0197211
N14	0.026494	0.0232767	0.0209325	0.0216419	0.0282154	0.0267181	0.0223131	0.0213276	0.0196356	0.0251438
N14	0.024502	0.0220779	0.0204387	0.0203526	0.026494
N14	0.0261952	0.0212787	0.0205794	0.0199199	0.0280318
N14	0.0293532	0.0206	0.0232303	0.0166279	0.0221778
N14	0.0270459	0.0243323	0.0214571		0.0208
Sah-0	0.0251491	0.0253746	0.0247258	0.0223124	0.0291378	0.0272827	0.0264674	0.0241567	0.0193506	0.0249341
Sah-0	0.02833	0.026	0.0250497	0.0184	0.0266467
Sah-0	0.0264471	0.027988	0.0211577	0.0218967	0.0236
Sah-0	0.028016	0.0272	0.0271728	0.016839	0.0229084
Sah-0	0.0284715	0.0257742	0.0226773	0.017305	0.0223776
Van-0	0.0258225	0.0224775	0.0186255	0.0177333	0.0261	0.0240873	0.0220821	0.0187589	0.0220353	0.0206803
Van-0	0.0248509	0.0227092	0.0184447	0.019575	0.0211519
Van-0	0.0234765	0.0220896	0.0187812	0.0289682	0.0182817
Van-0	0.0224104	0.0206793	0.0187625	0.0216077	0.0194417
Van-0	0.0238761	0.0224551	0.0191808	0.0222923	0.0184263
WS	0.0225871	0.022619	0.0186813	0.0212765	0.0167	0.0244832	0.0218832	0.0175267	0.0191793	0.0174654
WS	0.0227092	0.0222443	0.0187	0.0188165	0.0193613
WS	0.0255489	0.0210789	0.0165174	0.0167717	0.0191617
WS	0.0261216	0.0206965	0.015653	0.0198525	0.0160839
WS	0.0254491	0.0227772	0.0180819		0.0160199
