# Supplementary material for: Cold stress and freezing tolerance negatively affect the fitness of Arabidopsis thaliana accessions under field and controlled conditions
Source: Planta. 2022 Jan 15;255(2):39. doi: 10.1007/s00425-021-03809-8 (PMC8761124; doi:10.1007/s00425-021-03809-8)
Supplement: Supplementary file 4 — Supplementary file4 (XLSX 42 KB) [file 425_2021_3809_MOESM4_ESM.xlsx]

## Sheet: General
Cold stress and freezing tolerance negatively affect fitness of Arabidopsis thaliana accessions under field and controlled conditions
Maximilian Boinot1, Esra Karakas1, Karin Koehl1, Majken Pagter1,2, Ellen Zuther1
1Max Planck Institute of Molecular Plant Physiology, Am Muehlenberg 1, 14476 Potsdam, Germany
2Department of Chemistry and Bioscience, Aalborg University, 9220 Aalborg East, Denmark
*Correspondence: zuther@mpimp-golm.mpg.de
Planta

## Sheet: Phenology
Suppl. Table S5-1 Time between sowing and bolting in days for six Arabidopsis thaliana accessions in two greenhouse experiments under control (C), priming (P) or priming and triggering (PT) conditions.
		Days between sowing and bolting	Days between sowing and bolting
Accession	Condition	2018	2019
Ms-0	C	40	49
Ms-0	C	40	50
Ms-0	C	40	50
Ms-0	C	40	49
Ms-0	C	41	49
Ms-0	C		50
Ms-0	P	50	50
Ms-0	P	51	50
Ms-0	P	51	50
Ms-0	P	52	50
Ms-0	P	52	50
Ms-0	P		50
Ms-0	PT	62	62
Ms-0	PT	63	63
Ms-0	PT	63	63
Ms-0	PT	63	62
Ms-0	PT	64	62
Ms-0	PT		62
WS	C	31	32
WS	C	31	32
WS	C	32	32
WS	C	33	31
WS	C	34	32
WS	C		32
WS	P	47	44
WS	P	48	44
WS	P	47	45
WS	P	49	44
WS	P	47	44
WS	P		44
WS	PT	56	57
WS	PT	56	57
WS	PT	56	57
WS	PT	57	57
WS	PT	57	57
WS	PT		57
Col-0	C	35	36
Col-0	C	33	36
Col-0	C	36	35
Col-0	C	36	34
Col-0	C	36	35
Col-0	C		36
Col-0	P	48	49
Col-0	P	50	49
Col-0	P	50	49
Col-0	P	50	49
Col-0	P	51	49
Col-0	P		49
Col-0	PT	62	60
Col-0	PT	62	60
Col-0	PT	63	60
Col-0	PT	63	60
Col-0	PT	63	60
Col-0	PT		60
Van-0	C	37	37
Van-0	C	37	37
Van-0	C	38	37
Van-0	C	37	38
Van-0	C	37	38
Van-0	C		37
Van-0	P	49	50
Van-0	P	50	50
Van-0	P	50	50
Van-0	P	50	50
Van-0	P	50	50
Van-0	P		50
Van-0	PT	62	62
Van-0	PT	63	62
Van-0	PT	63	62
Van-0	PT	63	62
Van-0	PT	64	62
Van-0	PT		62
C24	C	37	37
C24	C	37	40
C24	C	38	38
C24	C	38	37
C24	C	39	38
C24	C		38
C24	P	46	45
C24	P	47	43
C24	P	47	44
C24	P	48	43
C24	P	48	44
C24	P		43
C24	PT	56	49
C24	PT	56	49
C24	PT	57	49
C24	PT	57	49
C24	PT	57	49
C24	PT		46
Cvi-0	C	30	32
Cvi-0	C	31	32
Cvi-0	C	31	32
Cvi-0	C	30	32
Cvi-0	C	32	32
Cvi-0	C		32
Cvi-0	P	43	43
Cvi-0	P	47	43
Cvi-0	P	47	49
Cvi-0	P	45	43
Cvi-0	P	46	43
Cvi-0	P		49
Cvi-0	PT	56	54
Cvi-0	PT	56	50
Cvi-0	PT	57	53
Cvi-0	PT	57	46
Cvi-0	PT	57	46
Cvi-0	PT		50

## Sheet: Seed yield per plant
Suppl. Table S5-2 Seed yield per plant in gram for five (2015) or six (2018, 2019) Arabidopsis thaliana accessions in three greenhouse experiments under control (C), priming (P) or priming and triggering (PT) conditions.
		Seed yield per plant in g	Seed yield per plant in g	Seed yield per plant in g	Average - seed yield per plant in g	Average - seed yield per plant in g	Average - seed yield per plant in g
Accession	Condition	2015	2018	2019	2015	2018	2019
Ms-0	C	0.0491333	0.0743667	0.105267	0.0649667	0.0819667	0.0884
Ms-0	C	0.0794	0.102633	0.0673667
Ms-0	C	0.0679333	0.0630667	0.0679
Ms-0	C	0.0968	0.0969	0.0753667
Ms-0	C	0.0248667	0.0794333	0.115333
Ms-0	C	0.0522667	0.0772667	0.0991667
Ms-0	C	0.0382667	0.0482667
Ms-0	C	0.1043	0.1033
Ms-0	C	0.0425333	0.115233
Ms-0	C	0.0682	0.0736667
Ms-0	C	0.0871667	0.0785667
Ms-0	C	0.0687333	0.0709
WS	C	0.155567	0.197967	0.242667	0.165961	0.209797	0.215928
WS	C	0.260933	0.2352	0.2009
WS	C	0.160633	0.1877	0.201733
WS	C	0.173533	0.200533	0.2374
WS	C	0.1787	0.1951	0.205733
WS	C	0.190367	0.200533	0.207133
WS	C	0.0971	0.215767
WS	C	0.133067	0.200333
WS	C	0.196733	0.206067
WS	C	0.1823	0.207267
WS	C	0.138367	0.242567
WS	C	0.124233	0.228533
Col-0	C	0.277267	0.1422	0.1665	0.203347	0.157519	0.187194
Col-0	C	0.282967	0.1641	0.197667
Col-0	C	0.205767	0.1315	0.197233
Col-0	C	0.205033	0.1838	0.161233
Col-0	C	0.2237	0.140167	0.200367
Col-0	C	0.182133	0.183233	0.200167
Col-0	C	0.114433	0.139633
Col-0	C	0.117233	0.1471
Col-0	C	0.1793	0.168933
Col-0	C	0.2696	0.138767
Col-0	C	0.2331	0.172267
Col-0	C	0.149633	0.178533
Van-0	C	0.151267	0.1644	0.184733	0.119514	0.153633	0.177567
Van-0	C	0.161967	0.206567	0.1895
Van-0	C	0.0718	0.1513	0.1942
Van-0	C	0.0941	0.0571667	0.152733
Van-0	C	0.1854	0.173533	0.145267
Van-0	C	0.112367	0.157033	0.198967
Van-0	C	0.0837667	0.162367
Van-0	C	0.1007	0.139167
Van-0	C	0.146133	0.1667
Van-0	C	0.0999	0.174167
Van-0	C	0.0991333	0.150967
Van-0	C	0.127633	0.140233
Cvi-0	C		0.231767	0.0835		0.167431	0.117978
Cvi-0	C		0.173333	0.1019
Cvi-0	C		0.201167	0.1858
Cvi-0	C		0.158733	0.100967
Cvi-0	C		0.183033	0.105367
Cvi-0	C		0.180333	0.130333
Cvi-0	C		0.194267
Cvi-0	C		0.173467
Cvi-0	C		0.143067
Cvi-0	C		0.0895667
Cvi-0	C		0.120833
Cvi-0	C		0.1596
C24	C	0.2926	0.153767	0.202133	0.253444	0.167831	0.197075
C24	C	0.287767	0.207433	0.0607
C24	C	0.235133	0.077	0.38015
C24	C	0.320633	0.205867	0.216333
C24	C	0.2565	0.195033	0.201967
C24	C	0.211767	0.2043	0.121167
C24	C	0.3278	0.123967
C24	C	0.232733	0.137567
C24	C	0.174767	0.1324
C24	C	0.1761	0.1959
C24	C	0.219967	0.209633
C24	C	0.305567	0.1711
Ms-0	P	0.229333	0.182933	0.134367	0.177253	0.181133	0.148333
Ms-0	P	0.160967	0.177467	0.174867
Ms-0	P	0.169433	0.214867	0.085
Ms-0	P	0.3069	0.182033	0.1902
Ms-0	P	0.212633	0.211867	0.1359
Ms-0	P	0.139533	0.168267	0.169667
Ms-0	P	0.1648	0.182633
Ms-0	P	0.195567	0.1292
Ms-0	P	0.193467	0.213767
Ms-0	P	0.142233	0.183633
Ms-0	P	0.104933	0.168467
Ms-0	P	0.107233	0.158467
WS	P	0.1934	0.0939333	0.207567	0.252892	0.148636	0.222828
WS	P	0.3516	0.168333	0.257767
WS	P	0.278167	0.0936667	0.2009
WS	P	0.328467	0.150833	0.2185
WS	P	0.341167	0.144233	0.2303
WS	P	0.270867	0.235267	0.221933
WS	P	0.1433	0.121467
WS	P	0.2189	0.102833
WS	P	0.2679	0.202767
WS	P	0.250167	0.156567
WS	P	0.212133	0.1628
WS	P	0.178633	0.150933
Col-0	P	0.271667	0.174633	0.132233	0.248892	0.148742	0.148572
Col-0	P	0.261167	0.143233	0.1673
Col-0	P	0.274367	0.175167	0.153033
Col-0	P	0.2691	0.1984	0.1494
Col-0	P	0.261367	0.142967	0.136433
Col-0	P	0.238733	0.135567	0.153033
Col-0	P	0.2199	0.139267
Col-0	P	0.223367	0.1566
Col-0	P	0.229333	0.1487
Col-0	P	0.286267	0.133733
Col-0	P	0.251067	0.1349
Col-0	P	0.200367	0.101733
Van-0	P	0.261533	0.195533	0.1985	0.249083	0.215664	0.180567
Van-0	P	0.299967	0.2223	0.175467
Van-0	P	0.245233	0.2086	0.177667
Van-0	P	0.2908	0.231667	0.181
Van-0	P	0.2957	0.1963	0.170867
Van-0	P	0.192867	0.180833	0.1799
Van-0	P	0.103767	0.2436
Van-0	P	0.3028	0.2721
Van-0	P	0.3367	0.2181
Van-0	P	0.191833	0.192467
Van-0	P	0.1961	0.2205
Van-0	P	0.2717	0.205967
Cvi-0	P		0.137733	0.138633		0.180081	0.135656
Cvi-0	P		0.180367	0.161833
Cvi-0	P		0.218367	0.0836
Cvi-0	P		0.179067	0.2345
Cvi-0	P		0.182067	0.1561
Cvi-0	P		0.214533	0.0392667
Cvi-0	P		0.167267
Cvi-0	P		0.196767
Cvi-0	P		0.148067
Cvi-0	P		0.1794
Cvi-0	P		0.1649
Cvi-0	P		0.192433
C24	P	0.292867	0.186667	0.2063	0.214711	0.115357	0.240089
C24	P	0.231567	0.0558	0.3566
C24	P	0.1771	0.0924333	0.2625
C24	P	0.2173	0.1403	0.2248
C24	P	0.3278	0.07815	0.2395
C24	P	0.1336	0.148067	0.150833
C24	P	0.1952	0.0182667
C24	P	0.2858	0.1197
C24	P	0.2579	0.150133
C24	P	0.118433	0.207433
C24	P	0.206233	0.103233
C24	P	0.132733	0.0841
Ms-0	PT	0.167067	0.148967	0.0974667	0.193219	0.141967	0.106711
Ms-0	PT	0.1595	0.100367	0.0870333
Ms-0	PT	0.150867	0.1012	0.120433
Ms-0	PT	0.158367	0.115633	0.0988333
Ms-0	PT	0.1501	0.153933	0.114067
Ms-0	PT	0.217767	0.1486	0.122433
Ms-0	PT	0.1526	0.141167
Ms-0	PT	0.225367	0.190633
Ms-0	PT	0.215633	0.144067
Ms-0	PT	0.283367	0.1276
Ms-0	PT	0.307767	0.166533
Ms-0	PT	0.130233	0.1649
WS	PT	0.2949	0.233933	0.109733	0.263817	0.227408	0.101094
WS	PT	0.317	0.271033	0.1023
WS	PT	0.244267	0.223667	0.0870333
WS	PT	0.292367	0.242333	0.110467
WS	PT	0.2891	0.2015	0.0873
WS	PT	0.2534	0.215067	0.109733
WS	PT	0.272067	0.283767
WS	PT	0.2297	0.1879
WS	PT	0.1586	0.1985
WS	PT	0.327	0.2061
WS	PT	0.246833	0.288333
WS	PT	0.240567	0.176767
Col-0	PT	0.193933	0.115733	0.167333	0.122075	0.198936	0.158883
Col-0	PT	0.100567	0.2182	0.1586
Col-0	PT	0.130567	0.221367	0.160833
Col-0	PT	0.1245	0.193533	0.153167
Col-0	PT	0.143033	0.187867	0.147067
Col-0	PT	0.127867	0.217167	0.1663
Col-0	PT	0.101733	0.189233
Col-0	PT	0.1188	0.1957
Col-0	PT	0.0957667	0.177133
Col-0	PT	0.146633	0.205767
Col-0	PT	0.0657333	0.219667
Col-0	PT	0.115767	0.245867
Van-0	PT	0.1792	0.211633	0.123667	0.201047	0.218194	0.137783
Van-0	PT	0.199033	0.1921	0.138733
Van-0	PT	0.289133	0.242467	0.1452
Van-0	PT	0.1733	0.222367	0.143567
Van-0	PT	0.2705	0.2304	0.122167
Van-0	PT	0.245533	0.2472	0.153367
Van-0	PT	0.0331	0.195533
Van-0	PT	0.0659667	0.164733
Van-0	PT	0.233167	0.246433
Van-0	PT	0.262067	0.219033
Van-0	PT	0.176533	0.2421
Van-0	PT	0.285033	0.204333
Cvi-0	PT		0.1574	0.135133		0.21355	0.134317
Cvi-0	PT		0.2166	0.117233
Cvi-0	PT		0.208433	0.169333
Cvi-0	PT		0.230633	0.0784
Cvi-0	PT		0.183667	0.145133
Cvi-0	PT		0.1701	0.160667
Cvi-0	PT		0.293867
Cvi-0	PT		0.249267
Cvi-0	PT		0.2189
Cvi-0	PT		0.2231
Cvi-0	PT		0.234767
Cvi-0	PT		0.175867
C24	PT	0.2724	0.259633	0.162433	0.344881	0.235481	0.137289
C24	PT	0.381267	0.281433	0.1172
C24	PT	0.3895	0.3025	0.125133
C24	PT	0.375433	0.200833	0.135333
C24	PT	0.375567	0.2527	0.144167
C24	PT	0.384033	0.2094	0.139467
C24	PT	0.337233	0.225333
C24	PT	0.3119	0.232367
C24	PT	0.314467	0.1708
C24	PT	0.259267	0.2061
C24	PT	0.302367	0.224667
C24	PT	0.435133	0.26

## Sheet: 1000 Seed mass
Suppl. Table S5-3 1000 seed mass in gram for five (2015) or six (2018, 2019) Arabidopsis thaliana accessions in three greenhouse experiments under control (C), priming (P) or priming and triggering (PT) conditions respectively.
		1000 seed mass in g	1000 seed mass in g	1000 seed mass in g	Average - 100 seed mass in g	Average - 100 seed mass in g	Average - 100 seed mass in g
Accession	Condition	2015	2018	2019	2015	2018	2019
Ms-0	C	0.0146	0.0135548	0.0197	0.0147277	0.0147753	0.0157
Ms-0	C	0.0169	0.0154357	0.0148
Ms-0	C	0.0135458	0.0152462	0.0145
Ms-0	C	0.0141584	0.0150135	0.0164
Ms-0	C	0.014656	0.0146707	0.0152
Ms-0	C	0.0139165	0.0151928	0.0136
Ms-0	C	0.0138861	0.0156582
Ms-0	C	0.0160839	0.0151366
Ms-0	C	0.0155844	0.0154895
Ms-0	C	0.0154845	0.0129829
Ms-0	C	0.0141575	0.0166721
Ms-0	C	0.0137587	0.0122503
WS	C	0.0122	0.0177096	0.0193	0.0142297	0.0171653	0.0197667
WS	C	0.0153	0.0154129	0.0216
WS	C	0.0177468	0.0171219	0.0194
WS	C	0.0159	0.01549	0.0198
WS	C	0.0158841	0.0150183	0.0186
WS	C	0.0124	0.0162837	0.0199
WS	C	0.0110778	0.0162783
WS	C	0.0139	0.028077
WS	C	0.0175	0.0173942
WS	C	0.0158841	0.0152795
WS	C	0.0120638	0.0159894
WS	C	0.0109	0.0159281
Col-0	C	0.0172483	0.0161342	0.023	0.0161319	0.0162136	0.02035
Col-0	C	0.0174	0.016129	0.0195
Col-0	C	0.0138308	0.0169326	0.02
Col-0	C	0.0193	0.0166058	0.0199
Col-0	C	0.0098	0.0160957	0.0192
Col-0	C	0.0185629	0.015236	0.0205
Col-0	C	0.0161706	0.0166278
Col-0	C	0.014985	0.0160572
Col-0	C	0.0169	0.016894
Col-0	C	0.0171657	0.0157791
Col-0	C	0.0161355	0.0149233
Col-0	C	0.0160839	0.0171484
Van-0	C	0.0169643	0.0155969	0.0232	0.0144596	0.0163748	0.0204
Van-0	C	0.0177468	0.016012	0.0213
Van-0	C	0.0143713	0.0176046	0.0221
Van-0	C	0.0118881		0.0175
Van-0	C	0.0149	0.0181273	0.0188
Van-0	C	0.012987	0.0180247	0.0195
Van-0	C	0.013	0.0162181
Van-0	C	0.0150548	0.0168549
Van-0	C	0.0133866	0.0153308
Van-0	C	0.0141717	0.0151042
Van-0	C	0.0128743	0.0149983
Van-0	C	0.0161706	0.0162512
Cvi-0	C		0.0205794	0.027		0.020637	0.0221167
Cvi-0	C		0.0194075	0.0197
Cvi-0	C		0.0207461	0.0227
Cvi-0	C		0.0189534	0.0212
Cvi-0	C		0.0195216	0.0208
Cvi-0	C		0.0204196	0.0213
Cvi-0	C		0.0214191
Cvi-0	C		0.0205929
Cvi-0	C		0.0226928
Cvi-0	C		0.0205061
Cvi-0	C		0.0207053
Cvi-0	C		0.0221
C24	C	0.0202393	0.0179735	0.022	0.0152305	0.0185851	0.02035
C24	C	0.0196215	0.0190825	0.0218
C24	C	0.0160518	0.0206987	0.02
C24	C	0.0188623	0.0199468	0.0193
C24	C	0.0152695	0.0193417	0.0192
C24	C	0.0167665	0.0184716	0.0198
C24	C	0.0173826	0.0186503
C24	C	0.0162	0.0172771
C24	C	0.0135864	0.0174418
C24	C	0.0139	0.0178975
C24	C	0.0142857	0.0180427
C24	C	0.0006	0.0181972
Ms-0	P	0.0150699	0.0155897	0.0185	0.0137091	0.0154771	0.01825
Ms-0	P	0.0128871	0.0168943	0.0181
Ms-0	P	0.0140438	0.0142286	0.0179
Ms-0	P	0.0151848	0.0145564	0.019
Ms-0	P	0.0126	0.0162117	0.0174
Ms-0	P	0.0141717	0.0157072	0.0186
Ms-0	P	0.013745	0.015095
Ms-0	P	0.0141717	0.017022
Ms-0	P	0.015	0.0161837
Ms-0	P	0.0137587	0.015318
Ms-0	P	0.0117882	0.0150233
Ms-0	P	0.0120879	0.0138956
WS	P	0.0162675	0.017831	0.0193	0.0144755	0.0200664	0.0178167
WS	P	0.0151697	0.0202394	0.0165
WS	P	0.0153693	0.0264333	0.0164
WS	P	0.0150849	0.0197337	0.0179
WS	P	0.0138723	0.0197876	0.0181
WS	P	0.0142715	0.018351	0.0187
WS	P	0.0114885	0.0202993
WS	P	0.0133599	0.0200397
WS	P	0.0115	0.0206846
WS	P	0.0130739	0.0197009
WS	P	0.0167832	0.0192691
WS	P	0.0174651	0.0184267
Col-0	P	0.0178	0.0178645	0.0179	0.0175475	0.0186869	0.0168
Col-0	P	0.0175	0.0194407	0.016
Col-0	P	0.0161677	0.0171104	0.0166
Col-0	P	0.0165834	0.0179154	0.0171
Col-0	P	0.0156687	0.0186419	0.0171
Col-0	P	0.016983	0.0193548	0.0161
Col-0	P	0.0183816	0.0205199
Col-0	P	0.0171657	0.0186772
Col-0	P	0.0178	0.0166444
Col-0	P	0.0173	0.0192742
Col-0	P	0.0185814	0.0185271
Col-0	P	0.0206381	0.0202727
Van-0	P	0.0176938	0.0209303	0.017	0.0189975	0.0189286	0.0164167
Van-0	P	0.0203777	0.019608	0.0165
Van-0	P	0.0229851	0.0222073	0.0162
Van-0	P	0.0217348	0.0190761	0.0162
Van-0	P	0.0176647	0.0178287	0.0164
Van-0	P	0.0187625	0.0188312	0.0162
Van-0	P	0.0178821	0.0188436
Van-0	P	0.0187812	0.0178975
Van-0	P	0.0184815	0.0176922
Van-0	P	0.0172	0.0166833
Van-0	P	0.0173826	0.0197807
Van-0	P	0.0190239	0.0177644
Cvi-0	P		0.0225249	0.0234		0.023395	0.0206833
Cvi-0	P		0.0220413	0.0202
Cvi-0	P		0.0225656	0.0213
Cvi-0	P		0.0284907	0.0222
Cvi-0	P		0.0240946	0.0203
Cvi-0	P		0.0245423	0.0167
Cvi-0	P		0.0191694
Cvi-0	P		0.0218085
Cvi-0	P		0.0227137
Cvi-0	P		0.0225472
Cvi-0	P		0.0272061
Cvi-0	P		0.0230359
C24	P	0.0294	0.0182698	0.02	0.0174085	0.0209529	0.0208667
C24	P	0.0162837	0.0181034	0.0222
C24	P	0.0174825	0.0199933	0.0219
C24	P	0.0189432	0.0197403	0.0201
C24	P	n.a.	0.0319112	0.0216
C24	P	0.015	0.0195141	0.0194
C24	P	0.0150849	0.03099
C24	P	0.0167331	0.0178214
C24	P	0.0156843	0.0187105
C24	P	0.0146707	0.0201598
C24	P	0.0163265	0.0177312
C24	P	0.0158841	0.0184901
Ms-0	PT	0.0141717	0.0148849	0.017	0.0134197	0.0151713	0.015
Ms-0	PT	0.0121878	0.0141856	0.0142
Ms-0	PT	0.010757	0.0138482	0.0148
Ms-0	PT	0.014	0.0145188	0.0152
Ms-0	PT	0.0122877	0.0139576	0.0148
Ms-0	PT	0.0133866	0.0156564	0.014
Ms-0	PT	0.011976	0.0156896
Ms-0	PT	0.0142289	0.0157176
Ms-0	PT	0.0148703	0.0153564
Ms-0	PT	0.0139	0.0165005
Ms-0	PT	0.0146853	0.0157176
Ms-0	PT	0.0145854	0.0160226
WS	PT	0.0154536	0.0189333	0.0193	0.0138199	0.0187795	0.0169833
WS	PT	0.0125	0.0151182	0.0165
WS	PT	0.0153693	0.0179941	0.0186
WS	PT	0.0106	0.0175494	0.0178
WS	PT	0.0149701	0.0198073	0.0162
WS	PT	0.0129	0.0220333	0.0135
WS	PT	0.0151697	0.0194139
WS	PT	0.0134731	0.021557
WS	PT	0.0150699	0.020233
WS	PT	0.0132602	0.0181333
WS	PT	0.0128871	0.0167832
WS	PT	0.0141858	0.0177974
Col-0	PT	0.0189	0.0148568	0.0246	0.017814	0.0162647	0.0209
Col-0	PT	0.0196	0.0169279	0.0241
Col-0	PT	0.0206726	0.0160734	0.0201
Col-0	PT	0.0192615	0.0164502	0.0205
Col-0	PT	0.0267327	0.0148567	0.019
Col-0	PT	0.015653	0.0170716	0.0171
Col-0	PT	0.0163	0.0157562
Col-0	PT	0.0153386	0.0203661
Col-0	PT	0.0162512	0.0154616
Col-0	PT	0.0173	0.0141384
Col-0	PT	0.0137862	0.0167165
Col-0	PT	0.0139721	0.0165005
Van-0	PT	0.0178042	0.0172049	0.027	0.0166828	0.0158231	0.02145
Van-0	PT	0.0214499	0.0160838	0.0209
Van-0	PT	0.0176471	0.0172827	0.0181
Van-0	PT	0.0189055	0.0152643	0.0235
Van-0	PT	0.018607	0.0180364	0.0172
Van-0	PT	0.0153846	0.0150566	0.022
Van-0	PT	0.0146	0.0149567
Van-0	PT	0.0136863	0.0153234
Van-0	PT	0.0152695	0.0163503
Van-0	PT	0.0161838	0.015523
Van-0	PT	0.014656	0.012695
Van-0	PT	0.016	0.0161
Cvi-0	PT		0.0185272	0.0178		0.0224469	0.0253
Cvi-0	PT		0.0259481	0.0345
Cvi-0	PT		0.0212031	0.0309
Cvi-0	PT		0.0239769	0.0154
Cvi-0	PT		0.024053	0.0241
Cvi-0	PT		0.0208916	0.0291
Cvi-0	PT		0.0230239
Cvi-0	PT		0.0233382
Cvi-0	PT		0.0221042
Cvi-0	PT		0.0225507
Cvi-0	PT		0.0219967
Cvi-0	PT		0.0217494
C24	PT	0.0205589	0.0187875	0.0205	0.0220516	0.0209784	0.0198333
C24	PT	0.0226	0.0186604	0.0188
C24	PT	0.020339	0.0196471	0.0173
C24	PT	0.0253	0.0187812	0.0165
C24	PT	0.0208	0.0209175	0.0264
C24	PT	0.0216	0.0201532	0.0195
C24	PT	0.0207792	0.0198202
C24	PT	0.0212	0.030672
C24	PT	0.0188	0.0188542
C24	PT	0.0192423	0.0223628
C24	PT	0.0308	0.0228849
C24	PT	0.0226	0.0202
